# Supplementary material for: Short- and Long-Term Effects of Inhaled Ultrafine Particles on Blood Pressure: A Systematic Review and Meta-Analysis
Source: J Clin Med. 2024 Nov 12;13(22):6802. doi: 10.3390/jcm13226802 (PMC11594296; doi:10.3390/jcm13226802)
Supplement: Supplementary file 1 [file jcm-13-06802-s001.zip]

Archive with 1 entries (1 files):
- jcm-3244572-supplementary.pdf
